# Supplementary material for: Altered Senescence-Associated Secretory Phenotype of Human Osteoblasts from Patients with Osteoporosis Enhances Endothelial Cell Migration and Proliferation In Vitro
Source: Biology (Basel). 2026 May 30;15(11):858. doi: 10.3390/biology15110858 (PMC13255591; doi:10.3390/biology15110858)
Supplement: Supplementary file 1 [file biology-15-00858-s001.zip]

Archive with 1 entries (1 files):
- biology-4219265-supplementary.pdf
